# Supplementary material for: Rylene Dye-Loaded Polymeric Nanoparticles for Photothermal Eradication of Harmful Dinoflagellates, Akashiwo sanguinea and Alexandrium pacificum
Source: Bioengineering (Basel). 2022 Apr 11;9(4):170. doi: 10.3390/bioengineering9040170 (PMC9026783; doi:10.3390/bioengineering9040170)
Supplement: Supplementary file 1 [file bioengineering-09-00170-s001.zip]

Archive with 1 entries (1 files):
- bioengineering-1638271-SI.pdf
